# Supplementary material for: Conservation Tillage-Mediated Rhizosphere Microbial Community Remodeling Drives Soil Organic Carbon Accumulation and Nitrogen and Phosphorus Transformation in Farmland
Source: Microorganisms. 2026 May 12;14(5):1092. doi: 10.3390/microorganisms14051092 (PMC13210006; doi:10.3390/microorganisms14051092)
Supplement: Supplementary file 1 [file microorganisms-14-01092-s001.zip]

Archive with 1 entries (1 files):
- microorganisms-4285926-supplementary.pdf
